# Supplementary material for: Evaluation of Beta-Defensin 1 and Mannose-Binding Lectin 2 Polymorphisms in Children with Dental Caries Compared to Caries-Free Controls: A Systematic Review and Meta-Analysis
Source: Children (Basel). 2023 Jan 28;10(2):232. doi: 10.3390/children10020232 (PMC9955557; doi:10.3390/children10020232)
Supplement: Supplementary file 1 [file children-10-00232-s001.zip]

Archive with 1 entries (1 files):
- children-2151758-supplementary.pdf
